# Supplementary material for: Absolute Quantitation of Phenolic Compounds in Olive Oil for Health Claim Recognition
Source: Antioxidants (Basel). 2026 Apr 20;15(4):511. doi: 10.3390/antiox15040511 (PMC13113915; doi:10.3390/antiox15040511)
Supplement: Supplementary file 1 [file antioxidants-15-00511-s001.zip]

Archive with 1 entries (1 files):
- antioxidants-4225978-supplementary.pdf
